# Supplementary material for: Effect of Acetazolamide on Obesity-Induced Glomerular Hyperfiltration: A Randomized Controlled Trial
Source: PLoS One. 2015 Sep 14;10(9):e0137163. doi: 10.1371/journal.pone.0137163 (PMC4569381; doi:10.1371/journal.pone.0137163)
Supplement: S1 Dataset — (XLS) [file pone.0137163.s002.xls]

## Sheet: aCETA_FUSID_DATA_STAT
			AC0	AC0	AC0	AC0	AC0	AC0	AC0	AC0	AC0	AC0	AC0	AC0		FU0	FU0	FU1	FU0	FU0	FU0	FU0	FU0	FU0	FU0	FU0	FU0		AC post	AC post	AC post	AC post	AC post	AC post	AC post	AC post	AC post	AC post	AC post	AC post		FU post	FU post	FU post	FU post	FU post	FU post	FU post	FU post
	subject #	order of administration of AC	AC_gfr0	AC_rpf0	AC-Li Cl0 (2/4 urine collect.)	AC_FeLi0 (2/4 urine collect.)	AC_Bna0	AC_UnaR0	AC_t_prot0	AC_ALB0	AC_bica0	AC_sbp0	AC_dbp0	AC_rvr0		FU_gfr0	FU_rpf0	FU-Li Cl0 (2/4 urine collect.)	FU_FeLi0 (2/4 urine collect.)	FU_Bna0	FU_UnaR0	FU_t_prot0	FU_ALB0	FU_bica0	FU_sbp0	FU_dbp0	FU_rvr0		AC_gfrpost	AC_rpfpost	AC-Li Clpost (2/4 urine collect.)	AC_FeLipost (2/4 urine collect.)	AC_Bnapost	AC_UnaRpost	AC_t_protpost	AC_ALBpost	AC_bicapost	AC_sbppost	AC_dbppost	AC_rvr1		FU_gfrpost	FU_rpfpost	FU-Li Clpost(2/4 urine collect.)	FU_FeLipost (2/4 urine collect.)	FU_Bnapost	FU_UnaRpost	FU_t_protpost	FU_ALBpost
	1	2	199.698	752.299	32	0.151803	138	303	7.24	4.36	24.85	123.4	65.2	0.0716112		179.425	734.711	23	0.128735	136.75	168	7.1	4.18	25.3	116	61.4	0.0680104		145.877	591.347	43.5	0.33168	138.5	594	7.375	4.45	23.8	125	66.75	0.0936502		161.177	706.89	37.5	0.233692	137.5	506	7.05	4.175
	2	1	158.632	557.534	22	0.146439	139.5	215	6.98	4.8	24.05	134.4	93.2	0.106936		164.833	701.495	24	0.146039	138	284	7.04	4.96	24.45	132	88.6	0.0849261		134.722	514.52	37.5	0.27701	140	632	6.975	4.775	23.5	134.25	91.25	0.114584		161.167	711.778	34.5	0.237679	136.5	872	7	4.875
	3	2	164.725	676.244	20	0.104172	138.6	88	7.18	4.04	nd	114	67	0.0768087		161.992	875.218	22	0.140482	139.25	156	7.5	4.18	nd	117	72.4	0.0610141		104.225	672.392	22	0.21756	138.5	439.5	7.25	4	nd	117.75	70.5	0.0810265		145.802	842.968	15	0.138688	138	300	7.45	4.075
	4	1	132.611	664.181	11	0.0836794	136.25	171	7.46	5.04	24.35	133.6	89.4	0.0930421		133.319	676.841	16	0.138636	135.5	196	7.58	5.1	23.4	134.8	85.6	0.0928312		98.2638	576.005	17	0.174848	136	453.5	7.35	4.975	23.8	137.5	91	0.112063		115.076	653.097	21.5	0.232946	136.5	456	7.625	5.125
	5	2	134.37	644.261	20	0.150988	140.25	168	7.36	4.28	23.75	134.4	88	0.0990573		155.227	780.967	25	0.152281	140.95	249	6.84	4.5	22.9	139.2	90.8	0.0836787		120.494	574.329	24	0.202828	140	387	7.325	4.325	20.85	137.5	87.75	0.113979		148.186	663.145	24.5	0.168275	142.85	572	6.65	4.325
	6	1	122.689	642.775	14	0.112929	137.5	291	7.44	4.74	23.8	119.8	77.6	0.0832727		128.832	752.437	12	0.0954762	137.5	378	7.52	4.7	21.7	117.8	79	0.0725546		100.227	649.67	25	0.253739	137.5	656	7.525	4.675	22.15	119.5	77	0.0823653		126.289	728.517	20	0.162468	137	650.5	7.45	4.625
	7	1	172.343	723.577	21	0.12871	137.25	238	7.08	nd	24	119.2	75.8	0.0688082		157.192	802.894	21	0.147243	137.25	257	6.8	nd	24.65	119.2	74	0.0640929		124.635	489.067	24.5	0.200958	138	458	6.775	nd	22.55	118.5	74.75	0.103569		145.021	625.074	21	0.150289	137.5	751	6.8	nd
	8	2	143.845	740.649	26	0.248855	139.175	369	7.52	4.66	25.25	122.6	70.8	0.0681521		159.524	842.067	35	0.151837	138.9	405	7.18	4.54	25.3	126.2	77.6	0.067045		119.569	693.774	36.5	0.35197	139.2	845	7.5	4.675	23.7	117.5	62.75	0.0674074		174.794	1174.96	41.5	0.215438	137.7	845	7.125	4.5
	9	2	151.904	851.326	32	0.201693	138.9	159	7.7	4.92	25.3	118.8	71	0.0576167		174.871	832.509	36	0.19226	140.825	217	7.46	4.68	23.8	128.8	81.2	0.0709578		137.314	898.768	38.5	0.282195	139.1	481.5	7.725	4.9	24.65	120.5	73	0.0559321		191.338	827.742	37.5	0.199136	140	528.5	7.35	4.675
	10	1	122.248	622.829	26	0.19	141.65	202	6.76	4.88	25.05	114.4	71.8	0.074066		132.832	694.687	23	0.21	140.575	244	6.28	4.64	25.6	110.2	67	0.0678841		99.8956	612.121	34.5	0.27	141.3	524.5	6.825	4.85	23.65	123.75	76.75	0.0821382		107.27	484.559	28.5	0.345	139.4	726	6.45	4.775
	11	1	155.189	1208.19	31	0.207365	139.95	169	7.38	4.8	21.25	138.4	92.2	0.0490751		133.039	916.265	31	0.271586	139.2	169	7.52	4.84	26.3	141	91.8	0.0633433		129.238	1078.55	42.5	0.326413	141.55	433	7.45	4.775	21.65	141.5	92.5	0.0564711		127.035	1062.43	38	0.298906	138.85	743	7.725	4.9
	12	1	151.364	730.196	40	0.259742	138.675	218	6.66	4.42	24.25	146.8	96.6	0.0913971		139.628	789.534	29	0.234672	139.9	143	7.08	4.54	22.8	144.2	92.2	0.0795811		120.743	745.903	37.5	0.312161	138.8	348.5	6.525	4.325	23.55	143.25	94.75	0.0899043		196.572	817.507	30.5	0.164831	140	245.5	6.975	4.475
	abbreviations
	ac	acetazolamide			*
	fu	furosemide
	0	baseline
	post	period 0-60 min
	gfr	glomerular filtration rate
	rpf	renal plasma flow
	Fe	fractional excretion
	Li	lithium
	Cl	clearance
	Fe	fractional excretion
	t prot	protein
	alb	albumin
	sbp	systolic blood pressure
	dbp	diastolic blood pressure
	map	mean arterial pressure
	na	sodium
	B	blood
	U	urine
	collect.	collections
[truncated: 9 more columns]
